# Supplementary material for: The Existence of at Least Three Genomic Signature Patterns and at Least Seven Subtypes of COVID-19 and the End of the Disease
Source: Vaccines (Basel). 2022 May 11;10(5):761. doi: 10.3390/vaccines10050761 (PMC9146581; doi:10.3390/vaccines10050761)
Supplement: Supplementary file 1 [file vaccines-10-00761-s001.zip]

Archive with 4 entries (4 files):
- FiveGene-data.xlsx
- MatlabDemo1.m
- MaxLogistic2.m
- MaxLogisticObjectivefn.m
