# Supplementary material for: The Existence of at Least Three Genomic Signature Patterns and at Least Seven Subtypes of COVID-19 and the End of the Disease
Source: Vaccines (Basel). 2022 May 11;10(5):761. doi: 10.3390/vaccines10050761 (PMC9146581; doi:10.3390/vaccines10050761)
Supplement: Supplementary file 1 [file vaccines-10-00761-s001.zip › FiveGene-data.xlsx]

## Sheet: Table S1
Table S1 --- TPM data: Expression values of the five critical genes, competing classifier factors, and predicted probabilities
#symbol	ABCB6	KIAA1614	MND1	RIPK3	SMG1	CF-I	CF-II	CF-III	CF(TPM)	P-I	P-II	P-III	P-(TPM)
C1	2.77	0.78	0.6	39.22	30.2	-1.30391	0.501865	-8.4496	0.501865	0.213508	0.622897	0.000213941	0.622897
C2	2.52	0.39	2.91	26.82	20.33	-0.901487	2.07269	-3.58765	2.07269	0.288745	0.88822	0.0269187	0.88822
C3	3.14	1.07	1.26	40.13	16.16	1.582	0.0133798	-8.8064	1.582	0.829487	0.503345	0.000149749	0.829487
C4	2.11	0.59	1.99	25.49	23.33	-0.793029	1.62166	-3.06616	1.62166	0.311519	0.835023	0.0445247	0.835023
C5	1.14	0.43	0.75	23.62	20.4	-1.24384	0.75079	-2.33295	0.75079	0.223769	0.679351	0.0884305	0.679351
C6	2.08	0.36	3.64	18.02	13.62	-0.00780809	2.50117	-0.137232	2.50117	0.498048	0.924224	0.465746	0.924224
C7	3.99	0.99	4.59	27.57	27.16	0.661222	3.36754	-3.88172	3.36754	0.659535	0.966674	0.020199	0.966674
C8	2.57	0.5	3.65	25.87	17.59	-0.0228357	2.54336	-3.21516	2.54336	0.494291	0.927126	0.0385992	0.927126
C9	4.76	1.64	2.77	23.87	20.61	3.30219	0.928794	-2.43097	3.30219	0.964504	0.716831	0.080841	0.964504
C10	2.37	0.4	4.43	26.56	10.87	0.643907	2.90577	-3.4857	2.90577	0.655636	0.948131	0.0297218	0.948131
C11	2.94	0.57	4.55	24.09	33.17	-1.53178	4.20909	-2.51723	4.20909	0.177734	0.985358	0.0746588	0.985358
C12	6.49	1.5	2.84	21.78	27.89	1.93096	0.669	-1.6115	1.93096	0.873355	0.661279	0.16638	0.873355
C13	2.27	0.59	4.32	25.1	18.63	0.300635	3.35915	-2.91325	3.35915	0.574598	0.966403	0.0515025	0.966403
C14	3.67	0.99	1.3	33.55	26.4	0.0398204	0.474182	-6.22643	0.474182	0.509954	0.616373	0.00197259	0.616373
C15	7.04	1.32	1.51	17.38	28.44	0.958044	-0.758493	0.113707	0.958044	0.72273	0.318973	0.528396	0.72273
C16	2.55	0.85	2.62	24.59	28.67	-0.434188	2.34024	-2.71328	2.34024	0.393127	0.912156	0.0621942	0.912156
C17	2.92	0.9	2.02	25.75	23.39	0.264751	1.27863	-3.16811	1.27863	0.565804	0.782217	0.0403836	0.782217
C18	2.72	0.6	1.35	25.06	15.82	0.0388311	0.267035	-2.89756	0.267035	0.509707	0.566365	0.0522741	0.566365
C19	1.76	0.68	2.46	24.45	31.21	-1.36654	2.72576	-2.65839	2.72576	0.20318	0.93853	0.0654739	0.93853
C20	1.85	0.96	1.02	26.87	25.6	-0.0237762	1.00815	-3.60725	1.00815	0.494056	0.732657	0.0264099	0.732657
C21	2.13	0.67	0.7	21.59	23.76	-0.85429	0.467553	-1.537	0.467553	0.298534	0.614804	0.176971	0.614804
C22	1.27	0.46	5.61	18.95	9.51	1.2754	4.39804	-0.501879	4.39804	0.781665	0.987848	0.377099	0.987848
C23	3.49	0.96	0.59	23.35	16.86	0.973117	-0.711785	-2.22709	0.973117	0.72574	0.329204	0.0973444	0.72574
C24	2.63	0.52	1.02	26.72	26.64	-1.65626	0.715757	-3.54844	0.715757	0.160265	0.671672	0.027965	0.671672
C25	2.32	0.29	4.31	21.36	18.65	-0.72862	3.32827	-1.44682	3.32827	0.325498	0.965386	0.190491	0.965386
C26	4.92	1.27	1.9	21.83	18.69	2.08871	-0.0616905	-1.63111	2.08871	0.889801	0.484582	0.163679	0.889801
C27	5.04	1.27	3.28	21.07	18.53	2.40909	1.12721	-1.33311	2.40909	0.917518	0.755324	0.208645	0.917518
C28	3.94	0.83	1.39	30.79	28.24	-0.716611	0.55154	-5.14426	0.55154	0.32814	0.634493	0.00579899	0.634493
C29	2.46	0.41	2.24	23.81	8.41	0.508238	0.712089	-2.40745	0.712089	0.624393	0.670863	0.0826064	0.670863
C30	2.59	0.49	2.45	17.45	14.51	0.0660699	1.24168	0.0862604	1.24168	0.516511	0.775856	0.521552	0.775856
C31	2.73	0.65	1.98	20.26	13.63	0.619995	0.692119	-1.01552	0.692119	0.650217	0.666438	0.265901	0.666438
C32	2.26	0.3	2.03	9.79	18.94	-1.227	1.30179	3.08969	3.08969	0.226706	0.786136	0.956465	0.956465
C33	5.12	1.17	1.92	27.58	13.49	2.40034	-0.475782	-3.88564	2.40034	0.916854	0.383249	0.0201215	0.916854
C34	1.8	0.51	0.96	16.83	17.65	-0.581778	0.457072	0.329358	0.457072	0.358524	0.612319	0.581603	0.612319
C35	3.7	0.82	3.62	23.71	17.16	1.11717	1.96591	-2.36824	1.96591	0.753464	0.877171	0.0856269	0.877171
C36	3.44	0.71	2.54	26.61	12.21	1.124	0.780478	-3.50531	1.124	0.75473	0.685783	0.0291616	0.75473
C37	1.5	0.65	0.71	31.18	26.39	-1.24857	0.939608	-5.29717	0.939608	0.222948	0.71902	0.0049808	0.71902
C38	1.53	0.51	2.09	25.76	11.18	0.471493	1.18641	-3.17203	1.18641	0.615737	0.766099	0.040232	0.766099
C39	2.31	0.18	2.84	18.89	5.53	0.212686	1.13872	-0.478353	1.13872	0.552972	0.757444	0.382641	0.757444
C40	4.15	0.88	3.05	29.61	25.96	0.100012	1.8149	-4.68159	1.8149	0.524982	0.859953	0.00917927	0.859953
C41	2.84	0.48	0.6	22.11	5.98	0.693476	-1.11351	-1.74089	0.693476	0.66674	0.247216	0.1492	0.66674
C42	2.77	0.64	4.48	22.28	14.52	1.01904	3.005	-1.80755	3.005	0.734786	0.9528	0.140935	0.9528
C43	5.3	0.5	1.78	12.26	5.01	1.13969	-1.2405	2.12122	2.12122	0.757624	0.224349	0.892949	0.892949
C44	3.98	1.1	0.55	16.28	22.08	0.79124	-0.633356	0.545009	0.79124	0.688098	0.34675	0.632977	0.688098
C45	2.91	0.78	0.94	12.13	17.82	0.314781	-0.0628286	2.17219	2.17219	0.578052	0.484298	0.897725	0.897725
C46	1.58	0.41	0.39	21.15	7.7	0.194083	-0.609915	-1.36448	0.194083	0.548369	0.352079	0.203513	0.548369
C47	6.19	1.75	2.25	16.64	21.06	3.50852	-0.175286	0.403855	3.50852	0.970929	0.45629	0.599614	0.970929
C48	3.73	0.56	2.61	15.32	2.88	1.79106	0.100329	0.921418	1.79106	0.857058	0.525061	0.715331	0.857058
C49	3.39	0.35	2.58	22.58	2.16	1.15716	0.183073	-1.92517	1.15716	0.760816	0.545641	0.127286	0.760816
C50	6.65	0.02	2.42	5.8	0.86	0.157491	-1.55352	4.65414	4.65414	0.539292	0.174579	0.990568	0.990568
C51	2.9	0.39	2.63	33.73	15.75	-0.390989	1.34317	-6.29701	1.34317	0.403479	0.793011	0.00183842	0.793011
C52	3.31	1.01	0.55	41.34	9.58	2.04351	-1.14082	-9.28083	2.04351	0.88529	0.242169	9.31848e-05	0.88529
C53	2.49	0.6	2.38	27.85	36.08	-2.26481	2.63406	-3.9915	2.63406	0.0940795	0.933022	0.0181369	0.933022
C55	0.99	0.19	2.38	32.61	14.49	-0.971256	1.91593	-5.85786	1.91593	0.27463	0.871684	0.0028492	0.871684
C56	2.38	0.72	1.55	28.57	25.34	-0.695622	1.22821	-4.27381	1.22821	0.332784	0.773505	0.0137373	0.773505
C57	3.2	0.83	1.88	27.74	26.08	-0.340432	1.19779	-3.94837	1.19779	0.415705	0.768131	0.0189211	0.768131
C58	2.73	0.26	1.53	21.21	1.66	0.683589	-0.499425	-1.38801	0.683589	0.664539	0.377676	0.199726	0.664539
C59	1.49	0.35	0.62	23.66	30.78	-2.84049	1.14933	-2.34863	1.14933	0.055175	0.759388	0.0871743	0.759388
C60	1.75	0.21	3.96	16.91	8.32	0.210853	2.59819	0.29799	2.59819	0.552519	0.930745	0.573951	0.930745
C61	3.59	0.52	5.98	25.07	24.68	-0.331923	4.65414	-2.90149	4.65414	0.417773	0.990568	0.0520802	0.990568
C62	2.48	0.6	2.88	26.34	11.04	0.968318	1.45669	-3.39944	1.45669	0.724784	0.811025	0.0323129	0.811025
C63	3.99	0.87	2.09	35.81	19.31	0.6866	0.581261	-7.11256	0.6866	0.66521	0.641358	0.000814143	0.66521
C64	4.72	1.35	0.32	22.22	21.35	1.68607	-1.23209	-1.78402	1.68607	0.843707	0.225816	0.143807	0.843707
C65	3.25	1.29	0.51	41.08	21.74	1.47386	-0.354686	-9.17889	1.47386	0.813643	0.412247	0.000103184	0.813643
C66	3.23	0.34	0.65	43.23	6.73	0.132644	-1.19921	-10.0219	0.132644	0.533112	0.231615	4.4415e-05	0.533112
C67	6.18	0.44	5.55	22.97	3.25	1.9751	1.66587	-2.07809	1.9751	0.878158	0.841025	0.111245	0.878158
C68	2.61	0.26	1.58	21.64	1.62	0.699464	-0.401134	-1.55661	0.699464	0.668069	0.40104	0.174134	0.668069
C69	2.88	0.87	2.6	33.53	30.81	-0.637247	2.30947	-6.21859	2.30947	0.345869	0.909658	0.00198809	0.909658
C70	2.75	0.76	1.8	41.61	22.43	-0.141501	1.09438	-9.3867	1.09438	0.464684	0.749206	8.38248e-05	0.749206
C71	3.11	0.35	4.27	25.73	11.91	0.308549	2.48638	-3.16027	2.48638	0.576531	0.923182	0.0406886	0.923182
C72	2.48	0.4	1.78	40.69	7.73	0.458788	0.240136	-9.02597	0.458788	0.612727	0.559747	0.000120231	0.612727
C73	2.84	0.94	0.75	49.27	35.91	-1.43726	0.979126	-12.3901	0.979126	0.191971	0.726935	4.15943e-06	0.726935
C74	3.62	0.49	2.28	17.06	13.1	0.204989	0.519076	0.239177	0.519076	0.551069	0.626932	0.559511	0.626932
C75	2.1	0.84	1.39	42.7	26.21	-0.429171	1.26895	-9.81408	1.26895	0.394324	0.780563	5.46734e-05	0.780563
C76	0.75	0.07	1.34	26.17	9.13	-0.93872	0.73083	-3.33279	0.73083	0.281159	0.674987	0.0344634	0.674987
C77	3.64	0.95	2.64	25.69	11.54	2.04903	0.735213	-3.14458	2.04903	0.88585	0.675948	0.0413053	0.88585
C78	1.95	0.74	1.16	30.85	22.59	-0.369097	0.892509	-5.16778	0.892509	0.408759	0.709408	0.00566492	0.709408
C79	1.76	0.25	0.57	25.59	16.89	-1.45983	0.0712601	-3.10537	0.0712601	0.188494	0.517807	0.0428861	0.517807
C80	3.98	0.66	1.98	36.31	5.49	1.66979	-0.417425	-7.30861	1.66979	0.841548	0.397133	0.000669301	0.841548
C82	1.15	0.25	0.31	23.09	16.34	-1.4478	0.0807231	-2.12514	0.0807231	0.19034	0.52017	0.106677	0.52017
C83	2.7	0.73	1.37	39.73	11.19	1.06486	-0.00816027	-8.64956	1.06486	0.743619	0.49796	0.000175173	0.743619
C84	1.14	0.22	3.88	32.04	7.74	0.299958	2.76936	-5.63437	2.76936	0.574432	0.940997	0.0035602	0.940997
C85	1.56	0.11	0.62	16.6	3.3	-0.231434	-0.679128	0.419539	0.419539	0.442398	0.336456	0.603373	0.603373
C86	3.27	0.56	2.98	36.31	10.62	0.905881	1.15518	-7.30861	1.15518	0.712157	0.760455	0.000669301	0.760455
C87	1.93	0.32	1.93	20.25	14.11	-0.577822	1.04763	-1.0116	1.04763	0.359434	0.74032	0.266667	0.74032
C89	1.66	0.44	0.41	16.34	25.97	-1.97868	0.565452	0.521483	0.565452	0.121459	0.637713	0.627495	0.637713
C90	2.67	0.4	3.45	20.37	11.7	0.327002	1.93033	-1.05865	1.93033	0.58103	0.873286	0.257567	0.873286
C91	1.82	0.16	0.33	16.69	7.07	-0.594191	-0.81653	0.384251	0.384251	0.355674	0.306501	0.594898	0.594898
C92	4.21	0.83	2.29	16.2	10.86	1.64785	0.109177	0.576376	1.64785	0.8386	0.527267	0.640233	0.8386
C93	2.81	0.51	4.72	27.71	6.72	1.60052	2.69494	-3.93661	2.69494	0.832091	0.936727	0.0191407	0.936727
C94	2.81	0.37	2.68	28.39	6.86	0.66081	0.84916	-4.20323	0.84916	0.659442	0.700391	0.014727	0.700391
C95	5.58	2.09	2.7	33.02	21.97	4.65414	0.575191	-6.01862	4.65414	0.990568	0.63996	0.00242711	0.990568
C96	2.04	0.2	1.11	16.38	3.14	0.202577	-0.465803	0.5058	0.5058	0.550472	0.38561	0.623821	0.623821
C97	4.05	0.74	1.27	32.66	6.55	1.65619	-1.02607	-5.87747	1.65619	0.839725	0.263847	0.00279404	0.839725
C98	2.94	0.33	3.18	27.23	3.86	1.00736	1.04766	-3.74841	1.04766	0.732504	0.740324	0.0230132	0.740324
C99	2.01	0.18	1.13	21.72	2.72	0.191029	-0.461209	-1.58798	0.191029	0.547613	0.386699	0.169669	0.547613
C100	2.52	0.21	2.49	31.45	5.55	0.236454	0.724756	-5.40304	0.724756	0.55884	0.673654	0.0044827	0.673654
C101	1.9	0.19	2.6	25.24	9.17	-0.259578	1.34783	-2.96814	1.34783	0.435467	0.793774	0.0488861	0.793774
C102	1.82	0.21	0.67	47.98	19.82	-1.94025	0.325975	-11.8843	0.325975	0.125621	0.58078	6.89761e-06	0.58078
C103	3.37	0.54	0.7	27.31	5.43	0.988787	-1.3034	-3.77977	0.988787	0.728848	0.213594	0.0223184	0.728848
NC1	2.17	0.15	0.16	18.89	3.57	-0.228652	-1.36157	-0.478353	-0.228652	0.443085	0.203985	0.382641	0.443085
NC2	1.83	0.25	0.25	25.77	8.24	-0.450215	-0.81742	-3.17595	-0.450215	0.38931	0.306312	0.0400808	0.38931
NC3	1.26	0.11	0.25	23.2	4.17	-0.420533	-0.820095	-2.16827	-0.420533	0.396389	0.305743	0.102636	0.396389
NC4	2.14	0.38	0.07	24.21	14.28	-0.799035	-0.729533	-2.56429	-0.729533	0.310232	0.325297	0.0714726	0.325297
NC5	1.01	0.15	0.57	30.4	3.6	-0.143139	-0.450881	-4.99134	-0.143139	0.464276	0.389151	0.00675067	0.464276
NC6	2.19	0.12	1.26	23.33	3.6	-0.0953855	-0.368646	-2.21924	-0.0953855	0.476172	0.408868	0.0980356	0.476172
NC7	0.99	0.24	0.12	29.55	10.4	-0.782175	-0.406362	-4.65806	-0.406362	0.313851	0.399785	0.00939572	0.399785
NC8	1.97	0.26	0.39	23.02	8.16	-0.375603	-0.760031	-2.0977	-0.375603	0.407188	0.31864	0.109321	0.407188
NC9	1.68	0.33	0.46	23.34	12.42	-0.652822	-0.283963	-2.22317	-0.283963	0.342354	0.429483	0.0976894	0.429483
NC10	1.17	0.23	0.2	23.32	8.57	-0.57058	-0.536391	-2.21532	-0.536391	0.361103	0.369028	0.0983829	0.369028
NC11	1.22	0.19	0.37	29.74	8.8	-0.69888	-0.389881	-4.73256	-0.389881	0.332061	0.403746	0.00872709	0.403746
NC12	0.84	0.21	0.16	39.48	8.34	-0.618896	-0.435333	-8.55154	-0.435333	0.350033	0.392854	0.00019321	0.392854
NC13	1.69	0.19	0.36	28.23	6.02	-0.354192	-0.79782	-4.1405	-0.354192	0.412366	0.310492	0.0156656	0.412366
NC14	1.75	0.27	0.27	27.11	11.98	-0.844201	-0.517825	-3.70135	-0.517825	0.300651	0.373361	0.0240951	0.373361
NC15	1.38	0.26	0.31	24.12	8.58	-0.445423	-0.532738	-2.529	-0.445423	0.39045	0.369879	0.0738502	0.39045
NC16	1.45	0.16	0.84	25.75	6.01	-0.350907	-0.251139	-3.16811	-0.251139	0.413162	0.437543	0.0403836	0.437543
NC17	2.2	0.74	0.49	35.53	18.71	-0.0308409	-0.0858081	-7.00277	-0.0308409	0.49229	0.478561	0.000908529	0.49229
NC18	1.6	0.18	0.49	24.53	4.88	-0.217804	-0.712544	-2.68976	-0.217804	0.445763	0.329037	0.0635806	0.445763
NC19	1.3	0.15	0.42	30.63	5.15	-0.36919	-0.619945	-5.08152	-0.36919	0.408737	0.349794	0.00617213	0.408737
NC20	2.01	0.48	0.12	30.25	11.31	-0.0760513	-0.818129	-4.93253	-0.0760513	0.480996	0.306161	0.00715669	0.480996
NC21	1.97	0.18	0.36	23.9	3.93	-0.127572	-1.06379	-2.44274	-0.127572	0.46815	0.256587	0.0799713	0.46815
NC22	1.32	0.11	0.29	18.65	1.77	-0.112374	-0.96831	-0.384251	-0.112374	0.471936	0.275217	0.405102	0.471936
NC23	1.3	0.17	0.35	30.36	3.21	-0.0740664	-0.810394	-4.97566	-0.0740664	0.481492	0.307807	0.00685665	0.481492
NC24	2.03	0.39	1.04	28.74	9.91	-0.00846333	-0.0823396	-4.34047	-0.00846333	0.497884	0.479427	0.0128629	0.497884
NC25	1.33	0.14	0.15	19.88	1.87	-0.0528704	-1.09369	-0.866525	-0.0528704	0.486785	0.250923	0.295978	0.486785
NC26	1.36	0.06	1.36	19.9	1.47	-0.0127687	-0.0334721	-0.874367	-0.0127687	0.496808	0.491633	0.294347	0.496808

## Sheet: Table S2
Table S2 --- EC data: Expression values of the five critical genes, competing classifier factors, and predcited probabilities
#symbol	ABCB6	KIAA1614	MND1	RIPK3	SMG1	CF-I	CF-II	CF-III	CF(EC)	P-I	P-II	P-III	P-(EC)				ICU	Age	Gender	Group
C01	143	141.2	8	1217	8951.6	-2.87733	3.32678	-0.465	3.32678	0.0532855	0.965336	0.3858	0.965336	COVID_01_39y_male_NonICU			0	39	1	2
C02	82	46.13	25	539	3913.32	-1.85913	2.62006	0.213	2.62006	0.134804	0.932141	0.55305	0.932141	COVID_02_63y_male_NonICU			0	63	1	6
C03	159	195.76	17	1250	4803.49	2.53444	-1.02323	-0.498	2.53444	0.926521	0.264399	0.378011	0.926521	COVID_03_33y_male_NonICU			0	33	1	1
C04	92	92.4	23	685	6001.07	-1.94823	4.61279	0.067	4.61279	0.124747	0.990173	0.516744	0.990173	COVID_04_49y_male_NonICU			0	49	1	6
C05	58	78.36	10	734	6085.32	-2.74451	3.33954	0.018	3.33954	0.0603973	0.965761	0.5045	0.965761	COVID_05_49y_male_NonICU			0	49	1	6
C06	111	68.13	52	591	4240.55	-0.860228	7.64252	0.161	7.64252	0.297292	0.999521	0.540163	0.999521	COVID_06_:y_male_NonICU			0	NA	1	6
C07	188	165.54	57	788	7386.3	0.123095	9.82862	-0.036	9.82862	0.530735	0.999946	0.491001	0.999946	COVID_07_38y_female_NonICU			0	38	0	4
C08	131	90.85	49	806	5246.1	-0.924801	7.54815	-0.054	7.54815	0.283981	0.999473	0.486503	0.999473	COVID_08_78y_male_ICU			1	78	1	2
C09	223	271.72	34	677	5572.77	4.89156	1.03574	0.075	4.89156	0.992546	0.738026	0.518741	0.992546	COVID_09_64y_female_ICU			1	64	0	7
C10	164	100.03	81	1126	4403.64	0.65442	11.8904	-0.374	11.8904	0.658006	0.999993	0.407575	0.999993	COVID_10_62y_male_ICU			1	62	1	4
C11	131	91.16	53	658	8657.95	-3.58279	13.0227	0.094	13.0227	0.0270463	0.999998	0.523483	0.999998	COVID_11_52y_female_NonICU			0	52	0	6
C12	285	235.7	33	585	7149.1	2.34215	0.427709	0.167	2.34215	0.912308	0.605326	0.541653	0.912308	COVID_12_50y_male_ICU			1	50	1	7
C13	124	114.62	61	832	5896.36	-0.395166	11.2755	-0.08	11.2755	0.402474	0.999987	0.480011	0.999987	COVID_13_37y_male_NonICU			0	37	1	2
C14	174	166.78	16	962	7255.09	-0.471052	1.47172	-0.21	1.47172	0.384367	0.813318	0.447692	0.813318	COVID_14_55y_male_ICU			1	55	1	2
C15	322	214.67	18	480	7512.61	1.0398	-3.79088	0.272	1.0398	0.738811	0.0220773	0.567584	0.738811	COVID_15_68y_male_ICU			1	68	1	5
C16	135	158.7	36	783	8718.38	-1.56799	9.31317	-0.031	9.31317	0.172502	0.99991	0.492251	0.99991	COVID_16_48y_male_NonICU			0	48	1	2
C17	111	122.84	20	603	5197.25	-0.287933	2.10868	0.149	2.10868	0.42851	0.891744	0.537181	0.891744	COVID_17_54y_male_NonICU			0	54	1	6
C18	152	118.73	19	845	5075.94	-0.352898	0.0582057	-0.093	0.0582057	0.41268	0.514547	0.476767	0.514547	COVID_18_70y_female_NonICU			0	70	0	2
C19	77	109.38	29	670	8147.23	-2.96768	9.41199	0.082	9.41199	0.0489075	0.999918	0.520489	0.999918	COVID_19_51y_male_NonICU			0	51	1	6
C20	86	157.34	12	749	6806.74	-0.514766	3.60109	0.003	3.60109	0.374077	0.973431	0.50075	0.973431	COVID_20_62y_male_ICU			1	62	1	6
C21	116	128.09	10	712	7449.7	-2.09465	2.82108	0.04	2.82108	0.109618	0.943804	0.509999	0.943804	COVID_21_66y_male_ICU			1	66	1	6
C22	72	94.3	85	665	3184.73	1.5051	14.8467	0.087	14.8467	0.818334	1	0.521736	1	COVID_22_43y_male_ICU			1	43	1	7
C23	155	152.29	7	635	4361.25	1.18221	-3.59322	0.117	1.18221	0.765344	0.026773	0.529217	0.765344	COVID_23_76y_male_ICU			1	76	1	5
C24	118	83.76	12	729	6934.51	-3.20097	2.46857	0.023	2.46857	0.0391293	0.921909	0.50575	0.921909	COVID_24_55y_male_ICU			1	55	1	6
C25	139	62.74	67	774	6478.86	-2.57606	12.733	-0.022	12.733	0.0706952	0.999997	0.4945	0.999997	COVID_25_55y_male_ICU			1	55	1	2
C26	190	178.28	19	519	4280.96	2.37678	-2.56884	0.233	2.37678	0.915039	0.071171	0.557988	0.915039	COVID_26_41y_female_ICU			1	41	0	5
C27	281	248.47	47	703	5925.75	4.02722	1.92198	0.049	4.02722	0.982488	0.872359	0.512248	0.982488	COVID_27_71y_female_ICU			1	71	0	7
C28	179	132.54	16	838	7355.87	-1.75426	1.40422	-0.086	1.40422	0.14751	0.802852	0.478513	0.802852	COVID_28_63y_male_ICU			1	63	1	2
C29	114	67.45	27	666	2240.62	0.269691	-0.524099	0.086	0.269691	0.567017	0.371894	0.521487	0.567017	COVID_29_63y_female_ICU			1	63	0	5
C30	159	106.54	39	642	5095.28	-0.433959	4.06728	0.11	4.06728	0.393181	0.983164	0.527472	0.983164	COVID_30_54y_male_ICU			1	54	1	6
C31	134	112.79	25	595	3838.6	0.541468	0.39732	0.157	0.541468	0.632154	0.598044	0.53917	0.632154	COVID_31_50y_male_ICU			1	50	1	7
C32	103	48.81	24	275	5092.4	-2.73053	3.14676	0.477	3.14676	0.0611956	0.958781	0.617039	0.958781	COVID_32_72y_male_ICU			1	72	1	6
C33	258	212.32	25	854	3981.96	3.92098	-4.46757	-0.102	3.92098	0.980564	0.011345	0.474522	0.980564	COVID_33_81y_male_NonICU			0	81	1	1
C34	101	100.42	14	570	5707.39	-1.59378	1.92704	0.182	1.92704	0.168852	0.872921	0.545375	0.872921	COVID_34_64y_female_NonICU			0	64	0	6
C35	320	249.97	81	1239	8555.28	2.58334	11.1486	-0.487	11.1486	0.929781	0.999986	0.380601	0.999986	COVID_35_58y_female_NonICU			0	58	0	4
C36	147	110.45	29	704	3083.82	1.13826	-0.301614	0.048	1.13826	0.75736	0.425163	0.511998	0.75736	COVID_36_68y_male_NonICU			0	68	1	5
C37	32	49.3	4	407	3278.1	-1.61806	-0.682223	0.345	0.345	0.165473	0.335765	0.585405	0.585405	COVID_37_87y_male_NonICU			0	87	1	3
C38	60	69.71	21	607	2512.21	0.0220775	0.766323	0.145	0.766323	0.505519	0.682725	0.536187	0.682725	COVID_38_68y_male_ICU			1	68	1	7
C39	148	42.58	49	751	2091.81	-0.0852356	2.58252	0.001	2.58252	0.478704	0.929728	0.50025	0.929728	COVID_39_80y_female_ICU			1	80	0	6
C40	173	131.14	32	748	6321	-0.681923	3.6622	0.004	3.6622	0.335832	0.974967	0.501	0.974967	COVID_40_66y_male_ICU			1	66	1	6
C41	194	118.44	11	935	2401.06	1.64115	-6.98549	-0.183	1.64115	0.837691	0.000924356	0.454377	0.837691	COVID_41_74y_male_ICU			1	74	1	1
C42	142	116.76	61	697	4316.01	0.94976	8.40077	0.055	8.40077	0.721067	0.999775	0.513747	0.999775	COVID_42_21y_female_ICU			1	21	0	7
C43	310	105.01	28	442	1710.09	2.03289	-9.02577	0.31	2.03289	0.884208	0.000120256	0.576885	0.884208	COVID_43_83y_female_ICU			1	83	0	5
C44	161	160.48	6	409	5264.41	0.725975	-2.82824	0.343	0.725975	0.673921	0.0558173	0.584919	0.673921	COVID_44_46y_male_ICU			1	46	1	5
C45	151	146.71	13	389	5465.95	0.207421	-0.653324	0.363	0.363	0.55167	0.342241	0.589766	0.589766	COVID_45_62y_female_ICU			1	62	0	5
C46	82	75.9	5	677	2344.4	0.0842587	-3.77331	0.075	0.0842587	0.521052	0.0224599	0.518741	0.521052	COVID_46_62y_male_ICU			1	62	1	5
C47	278	280.73	26	454	5498.79	5.12237	-3.01578	0.298	5.12237	0.994073	0.0467179	0.573954	0.994073	COVID_47_78y_male_ICU			1	78	1	5
C48	266	145.42	49	681	1215.48	4.2298	-3.4186	0.071	4.2298	0.985654	0.0317191	0.517743	0.985654	COVID_48_72y_female_ICU			1	72	0	5
C49	204	78.29	42	851	777.45	2.09781	-2.97629	-0.099	2.09781	0.89069	0.0485084	0.47527	0.89069	COVID_49_73y_male_ICU			1	73	1	1
C50	430	5.06	41	229	323.83	-0.127092	-13.0246	0.523	0.523	0.46827	2.20538e-06	0.627849	0.627849	COVID_50_37y_male_ICU			1	37	1	3
C51	182	88.25	44	1305	5815.47	-1.5642	5.17143	-0.553	5.17143	0.173045	0.994356	0.365169	0.994356	COVID_51_58y_female_NonICU			0	58	0	2
C52	92	100.48	4	700	1554.5	1.56386	-5.46453	0.052	1.56386	0.826906	0.00421649	0.512997	0.826906	COVID_52_71y_male_NonICU			0	71	1	5
C53	90	80.18	23	627	7796.65	-3.82001	7.12625	0.125	7.12625	0.021457	0.999197	0.531209	0.999197	COVID_53_35y_female_NonICU			0	35	0	6
C55	52	35.83	32	1039	4416.61	-2.4983	6.01962	-0.287	6.01962	0.0759774	0.997575	0.428738	0.997575	COVID_55_62y_female_ICU			1	62	0	2
C56	105	111.34	17	756	6405.15	-1.71662	3.34913	-0.004	3.34913	0.152307	0.966076	0.499	0.966076	COVID_56_33y_female_NonICU			0	33	0	2
C57	172	159.98	26	904	8159.55	-1.25529	4.91252	-0.152	4.91252	0.221786	0.9927	0.462073	0.9927	COVID_57_30y_female_NonICU			0	30	0	2
C58	208	70.7	32	1001	736.97	1.68259	-5.32855	-0.249	1.68259	0.843247	0.00482767	0.43807	0.843247	COVID_58_62y_male_NonICU			0	62	1	1
C59	72	61.15	8	708	8819.51	-5.58192	6.04459	0.044	6.04459	0.00375121	0.997635	0.510998	0.997635	COVID_59_55y_male_NonICU			0	55	1	6
C60	112	46.91	67	661	3099.18	-0.416362	9.25725	0.091	9.25725	0.397388	0.999905	0.522734	0.999905	COVID_60_49y_male_NonICU			0	49	1	6
C61	179	93.8	79	771	7274.45	-1.90723	14.7396	-0.019	14.7396	0.129293	1	0.49525	1	COVID_61_54y_female_NonICU			0	54	0	2
C62	161	136.15	49	1030	4099.36	1.58716	4.77109	-0.278	4.77109	0.830216	0.9916	0.430944	0.9916	COVID_62_78y_female_ICU			1	78	0	4
C63	201	155.08	27	1080	5586.52	0.658178	0.457966	-0.328	0.658178	0.658851	0.612531	0.418727	0.658851	COVID_63_39y_female_ICU			1	39	0	4
C64	228	230.3	4	645	5909.56	2.62288	-5.11484	0.107	2.62288	0.93232	0.0059711	0.526725	0.93232	COVID_64_65y_male_ICU			1	65	1	5
C65	170	241.16	7	1308	6619.73	2.48796	-1.14641	-0.556	2.48796	0.923293	0.241146	0.364473	0.923293	COVID_65_84y_male_NonICU			0	84	1	1
C66	185	70.12	10	1527	2250.21	0.0476148	-7.03603	-0.775	0.0476148	0.511901	0.00087884	0.315398	0.511901	COVID_66_66y_female_NonICU			0	66	0	1
C67	413	106.19	101	961	1282.71	3.74082	1.77307	-0.209	3.74082	0.976816	0.854839	0.447939	0.976816	COVID_67_57y_male_ICU			1	57	1	4
C68	216	75.96	35	1108	776.49	1.8899	-4.96115	-0.356	1.8899	0.868744	0.00695616	0.411928	0.868744	COVID_68_79y_male_ICU			1	79	1	1
C69	110	116.16	26	770	6710.33	-1.62947	5.47928	-0.018	5.47928	0.163903	0.995845	0.4955	0.995845	COVID_69_77y_female_NonICU			0	77	0	2
C70	133	131	23	1228	6311.47	-0.842304	3.36043	-0.476	3.36043	0.30105	0.966445	0.383197	0.966445	COVID_70_81y_male_NonICU			0	81	1	2
C71	170	67.47	60	851	3749.38	-0.343758	6.27756	-0.099	6.27756	0.414897	0.998126	0.47527	0.998126	COVID_71_37y_male_ICU			1	37	1	2
C72	143	80.13	27	1411	2541.11	0.473472	-1.30029	-0.659	0.473472	0.616205	0.214116	0.340964	0.616205	COVID_72_50y_female_NonICU			0	50	0	1
C73	110	133.75	7	1175	8284.42	-2.62097	3.55611	-0.423	3.55611	0.0678007	0.972243	0.395799	0.972243	COVID_73_82y_male_NonICU			0	82	1	2
C74	234	115.02	39	677	4975.08	-0.0396305	0.84458	0.075	0.84458	0.490094	0.699429	0.518741	0.699429	COVID_74_55y_female_ICU			1	55	0	6
C75	93	136.79	16	1171	6912.38	-1.2487	4.31227	-0.419	4.31227	0.222925	0.986774	0.396756	0.986774	COVID_75_55y_male_NonICU			0	55	1	2
C76	59	18.32	26	1235	4142.56	-3.00167	4.08232	-0.483	4.08232	0.0473507	0.983412	0.381544	0.983412	COVID_76_73y_female_ICU			1	73	0	2
C77	189	179.11	36	827	3556.15	3.29641	0.118509	-0.075	3.29641	0.964306	0.529593	0.481259	0.964306	COVID_77_55y_female_ICU			1	55	0	4
C78	90	121.91	13	864	6070.48	-1.14909	2.65415	-0.112	2.65415	0.240656	0.934267	0.472029	0.934267	COVID_78_80y_male_NonICU			0	80	1	2
C79	94	49.83	8	849	5395.84	-3.22852	0.510134	-0.097	0.510134	0.0381064	0.624838	0.475769	0.624838	COVID_79_27y_male_NonICU			0	27	1	2
C80	249	149.66	33	1404	2026.77	3.43682	-5.04102	-0.652	3.43682	0.968836	0.00642558	0.342539	0.968836	COVID_80_71y_male_ICU			1	71	1	1
C82	57	43.76	4	688	4649.17	-2.91421	0.154732	0.064	0.154732	0.0514555	0.538606	0.515995	0.538606	COVID_82_67y_male_NonICU			0	67	1	6
C83	128	121.11	17	1132	3028.97	1.33913	-2.16181	-0.38	1.33913	0.792346	0.103233	0.406127	0.792346	COVID_83_85y_female_NonICU			0	85	0	1
C84	66	46.34	60	1156	2649.11	-0.201625	9.03047	-0.404	9.03047	0.449764	0.99988	0.400352	0.99988	COVID_84_75y_female_NonICU			0	75	0	2
C85	103	25.21	11	674	1264.39	-0.71905	-4.81226	0.078	0.078	0.327602	0.0080639	0.51949	0.51949	COVID_85_62y_male_ICU			1	62	1	3
C86	164	102.6	40	1127	3143.97	1.01367	1.43393	-0.375	1.43393	0.733738	0.807513	0.407333	0.807513	COVID_86_52y_female_NonICU			0	52	0	4
C87	96	58.5	26	625	4136.6	-1.58608	2.5647	0.127	2.5647	0.169937	0.928555	0.531707	0.928555	COVID_87_61y_male_ICU			1	61	1	6
C89	76	75.26	5	471	7205.2	-3.84379	3.05477	0.281	3.05477	0.0209634	0.954988	0.569791	0.954988	COVID_89_90y_female_NonICU			0	90	0	6
C90	173	94.09	58	808	4454.68	-0.0120228	6.68355	-0.056	6.68355	0.496994	0.99875	0.486004	0.99875	COVID_90_86y_female_NonICU			0	86	0	2
C91	123	37.91	6	696	2806.49	-1.6028	-4.6068	0.056	0.056	0.16759	0.00988507	0.513996	0.513996	COVID_91_29y_female_NonICU			0	29	0	3
C92	268	185.59	38	622	3958.38	3.237	-2.13298	0.13	3.237	0.962203	0.105932	0.532454	0.962203	COVID_92_82y_female_ICU			1	82	0	5
C93	180	118.12	81	1093	2518.73	2.80409	8.68473	-0.341	8.68473	0.942897	0.999831	0.415567	0.999831	COVID_93_81y_female_ICU			1	81	0	4
C94	191	91.16	49	1196	2748.97	1.09249	1.71821	-0.444	1.71821	0.74885	0.847898	0.390788	0.847898	COVID_94_24y_female_NonICU			0	24	0	4
C95	249	329.81	31	884	5636.94	6.82529	-0.578394	-0.132	6.82529	0.998915	0.359302	0.467048	0.998915	COVID_95_49y_male_NonICU			0	49	1	1
C96	122	44.45	17	621	1120.11	0.18118	-4.5023	0.131	0.18118	0.545171	0.0109619	0.532703	0.545171	COVID_96_51y_male_NonICU			0	51	1	5
C97	229	151.66	19	1144	2182.83	3.12791	-7.00162	-0.392	3.12791	0.958029	0.000909579	0.403236	0.958029	COVID_97_76y_male_ICU			1	76	1	1
C98	213	87.53	61	1214	1643.71	2.07059	1.8848	-0.462	2.07059	0.888011	0.868161	0.386511	0.888011	COVID_98_81y_male_NonICU			0	81	1	4
C99	158	53.24	24	1067	1274.07	0.492983	-4.26858	-0.315	0.492983	0.620809	0.0138084	0.421895	0.620809	COVID_99_71y_male_ICU			1	71	1	1
C100	196	60.58	51	1527	2616.25	0.161651	1.76131	-0.775	1.76131	0.540325	0.853374	0.315398	0.853374	COVID_100_74y_female_NonICU			0	74	0	4
C101	128	47.43	47	1068	3736.1	-1.27235	5.19861	-0.316	5.19861	0.218855	0.994506	0.421651	0.994506	COVID_101_58y_male_ICU			1	58	1	2
C102	117	48.43	11	1857	7398.79	-4.83264	2.92475	-1.105	2.92475	0.0079025	0.949057	0.248804	0.949057	COVID_102_84y_male_NonICU			0	84	1	2
C103	290	169.66	16	1451	2772.87	3.23146	-9.33149	-0.699	3.23146	0.962001	8.85825e-05	0.332034	0.962001	COVID_103_83y_male_NonICU			0	83	1	1
NC01	151	37.54	3	826	1479.41	-0.603881	-8.18678	-0.074	-0.074	0.353456	0.000278232	0.481508	0.481508	NONCOVID_01_54y_female_NonICU				54	0
NC02	140	67.34	5	1199	3688.33	-1.29613	-4.31947	-0.447	-0.447	0.214818	0.0131322	0.390074	0.390074	NONCOVID_02_65y_male_ICU				65	1
NC03	96	29.48	5	1083	1874.55	-1.16812	-4.98084	-0.331	-0.331	0.237194	0.00682147	0.417997	0.417997	NONCOVID_03_65y_male_ICU				65	1
NC04	140	87.19	1	946	5398.64	-2.04586	-2.85678	-0.194	-0.194	0.114471	0.0543317	0.451652	0.451652	NONCOVID_04_90y_male_NonICU				90	1
NC05	77	41.44	12	1463	1646.08	-0.437739	-3.02112	-0.711	-0.437739	0.39228	0.0464807	0.329378	0.39228	NONCOVID_05_83y_female_NonICU				83	0
NC06	218	43.5	33	1420	2103.02	-0.351934	-3.67299	-0.668	-0.351934	0.412913	0.0247712	0.338945	0.412913	NONCOVID_06_75y_female_ICU				75	0
NC07	63	53.1	2	1124	3807.38	-1.94615	-1.657	-0.372	-0.372	0.124974	0.160166	0.408058	0.408058	NONCOVID_07_50y_male_ICU				50	1
NC08	131	61.81	7	952	3218.41	-1.07647	-4.16187	-0.2	-0.2	0.254174	0.0153394	0.450166	0.450166	NONCOVID_08_53y_female_ICU				53	0
NC09	114	80.25	8	970	4965.15	-1.81436	-0.889152	-0.218	-0.218	0.140112	0.291285	0.445715	0.445715	NONCOVID_09_49y_female_NonICU				49	0
NC10	90	61.8	4	1071	3796.47	-1.59566	-2.34649	-0.319	-0.319	0.168589	0.087345	0.420919	0.420919	NONCOVID_10_67y_male_ICU				67	1
NC11	91	49.47	7	1336	3810.91	-1.98582	-1.72746	-0.584	-0.584	0.1207	0.150912	0.358013	0.358013	NONCOVID_11_58y_female_NonICU				58	0
NC12	59	53.81	3	1711	3491.68	-1.64944	-1.70795	-0.959	-0.959	0.161185	0.15343	0.277078	0.277078	NONCOVID_12_82y_male_ICU				82	1
NC13	123	50.02	7	1257	2557.94	-0.959767	-4.73	-0.505	-0.505	0.276925	0.00874926	0.376366	0.376366	NONCOVID_13_65y_male_ICU				65	1
NC14	119	65.51	4	1117	4771.41	-2.24874	-2.20923	-0.365	-0.365	0.0954579	0.0989243	0.40975	0.40975	NONCOVID_14_75y_female_ICU				75	0
NC15	84	57.37	5	913	3104.98	-1.17748	-2.8248	-0.161	-0.161	0.235505	0.0559985	0.459837	0.459837	NONCOVID_15_83y_unknown_ICU				83	NA
NC16	110	44.53	17	1222	2705.45	-1.08981	-1.86559	-0.47	-0.47	0.251655	0.134052	0.384616	0.384616	NONCOVID_16_40y_female_ICU				40	0
NC17	126	148.1	7	1225	6132.04	-0.387714	-0.0117698	-0.473	-0.0117698	0.404268	0.497058	0.383906	0.497058	NONCOVID_17_84y_female_ICU				84	0
NC18	136	56.82	11	1289	2458.03	-0.56823	-4.542	-0.537	-0.537	0.361645	0.0105398	0.368886	0.368886	NONCOVID_18_88y_male_ICU				88	1
NC19	117	47.03	10	1699	2717.15	-1.1383	-3.62931	-0.947	-0.947	0.242633	0.0258487	0.279489	0.279489	NONCOVID_19_66y_female_ICU				66	0
NC20	124	108.61	2	1166	4200.47	-0.312924	-3.61334	-0.414	-0.312924	0.422401	0.0262539	0.397953	0.422401	NONCOVID_20_62y_female_ICU				62	0
NC21	117	39.99	5	895	1405.59	-0.422295	-6.47275	-0.143	-0.143	0.395968	0.00154259	0.464311	0.464311	NONCOVID_21_71y_male_NonICU				71	1
NC22	118	37.17	7	1045	938.06	-0.109408	-6.71991	-0.293	-0.109408	0.472675	0.0012052	0.42727	0.472675	NONCOVID_22_63y_male_NonICU				63	1
NC23	97	46.49	7	1428	1449.74	-0.193291	-5.17013	-0.676	-0.193291	0.451827	0.00565169	0.337155	0.451827	NONCOVID_23_42y_female_NonICU				42	0
NC24	119	82.13	16	1020	3360	-0.313641	-1.55971	-0.268	-0.268	0.422226	0.173688	0.433398	0.433398	NONCOVID_24_32y_female_NonICU				32	0
NC25	93	35.02	3	884	779.67	-0.130134	-6.76815	-0.132	-0.130134	0.467512	0.0011485	0.467048	0.467512	NONCOVID_25_62y_male_NonICU				62	1
NC26	126	22	35	1168	814.16	-0.0350146	-1.23824	-0.416	-0.0350146	0.491247	0.224743	0.397474	0.491247	NONCOVID_26_36y_male_ICU				36	1
																	50
